# Supplementary material for: Analysis of the performance of Faster R-CNN and YOLOv8 in detecting fishing vessels and fishes in real time
Source: PeerJ Comput Sci. 2024 May 31;10:e2033. doi: 10.7717/peerj-cs.2033 (PMC11157610; doi:10.7717/peerj-cs.2033)
Supplement: Supplemental Information 1 — The project involves training the YOLOv8 model on a dataset, fine-tuning it for fish detection, and evaluating its performance. [file peerj-cs-10-2033-s001.zip › fishs-detectionyolov8modelwith-autodistill-main/README.md]

# fishs-detectionyolov8modelwith-autodistill
