# Supplementary material for: Analysis of the performance of Faster R-CNN and YOLOv8 in detecting fishing vessels and fishes in real time
Source: PeerJ Comput Sci. 2024 May 31;10:e2033. doi: 10.7717/peerj-cs.2033 (PMC11157610; doi:10.7717/peerj-cs.2033)
Supplement: Supplemental Information 2 — Faster R-CNN is a highly regarded object detection algorithm known for its precision and efficiency in detecting objects. The project involves training the Faster R-CNN model on a dataset containing fish images or videos, enabling real-time or batch fish detection tasks. [file peerj-cs-10-2033-s002.zip › fish-detection-faster-r-cnn-main/README.md]

# fish-detection-faster-r-cnn
