# Supplementary material for: Analysis of the performance of Faster R-CNN and YOLOv8 in detecting fishing vessels and fishes in real time
Source: PeerJ Comput Sci. 2024 May 31;10:e2033. doi: 10.7717/peerj-cs.2033 (PMC11157610; doi:10.7717/peerj-cs.2033)
Supplement: Supplemental Information 2 — Faster R-CNN is a highly regarded object detection algorithm known for its precision and efficiency in detecting objects. The project involves training the Faster R-CNN model on a dataset containing fish images or videos, enabling real-time or batch fish detection tasks. [file peerj-cs-10-2033-s002.zip › fish-detection-faster-r-cnn-main/fish-detection-faster-cnn.ipynb]

# %% [markdown]
<a href="https://www.kaggle.com/code/lotfiezzeddini/fish-detection-faster-cnn?scriptVersionId=154399269" target="_blank"><img align="left" alt="Kaggle" title="Open in Kaggle" src="https://kaggle.com/static/images/open-in-kaggle.svg"></a>

# %% [code]
import numpy as np # linear algebra
import pandas as pd # data processing, CSV file I/O (e.g. pd.read_csv)
import os
import torch
import torchvision
from torchvision import datasets, models
from torchvision.transforms import functional as FT
from torchvision import transforms as T
from torch import nn, optim
from torch.nn import functional as F
from torch.utils.data import DataLoader, sampler, random_split, Dataset
import copy
import math
from PIL import Image
import cv2
import albumentations as A  # our data augmentation library
from sklearn.metrics import average_precision_score, confusion_matrix, precision_recall_curve
import matplotlib.pyplot as plt

import matplotlib.pyplot as plt
%matplotlib inline

# %% [code]
# remove arnings (optional)
import warnings
warnings.filterwarnings("ignore")
from collections import defaultdict, deque
import datetime
import time
from tqdm import tqdm # progress bar
from torchvision.utils import draw_bounding_boxes

# %% [code]
print(torch.__version__)
print(torchvision.__version__)

# %% [code]
# our dataset is in cocoformat, we will need pypcoco tools
!pip install pycocotools
from pycocotools.coco import COCO

# %% [code]
# Now, we will define our transforms
from albumentations.pytorch import ToTensorV2

# %% [code]
def get_transforms(train=False):
    if train:
        transform = A.Compose([
            A.Resize(600, 600), # our input size can be 600px
            A.HorizontalFlip(p=0.3),
            A.VerticalFlip(p=0.3),
            A.RandomBrightnessContrast(p=0.1),
            A.ColorJitter(p=0.1),
            ToTensorV2()
        ], bbox_params=A.BboxParams(format='coco'))
    else:
        transform = A.Compose([
            A.Resize(600, 600), # our input size can be 600px
            ToTensorV2()
        ], bbox_params=A.BboxParams(format='coco'))
    return transform


# %% [code]
class FishDetection(datasets.VisionDataset):
    def __init__(self, root, split='train', transform=None, target_transform=None, transforms=None):
        # the 3 transform parameters are required for datasets.VisionDataset
        super().__init__(root, transforms, transform, target_transform)
        self.split = split  # train, valid, test
        self.coco = COCO(os.path.join(root, split, "_annotations.coco.json"))  # annotations stored here
        self.ids = list(sorted(self.coco.imgs.keys()))
        self.ids = [id for id in self.ids if len(self._load_target(id)) > 0]

    def _load_image(self, id: int):
        path = self.coco.loadImgs(id)[0]['file_name']
        image = cv2.imread(os.path.join(self.root, self.split, path))
        image = cv2.cvtColor(image, cv2.COLOR_BGR2RGB)
        return image

    def _load_target(self, id):
        return self.coco.loadAnns(self.coco.getAnnIds(id))

    def __getitem__(self, index):
        id = self.ids[index]
        image = self._load_image(id)
        target = self._load_target(id)
        target = copy.deepcopy(target)

        # Filtrer les boîtes englobantes invalides (largeur ou hauteur nulle)
        target = [t for t in target if t['bbox'][2] > 0 and t['bbox'][3] > 0]

        boxes = [t['bbox'] + [t['category_id']] for t in target]  # required annotation format for albumentations

        if self.transforms is not None:
            transformed = self.transforms(image=image, bboxes=boxes)

            image = transformed['image']
            boxes = transformed['bboxes']

            new_boxes = []  # convert from xywh to xyxy
            for box in boxes:
                xmin, ymin, width, height = box[:4]
                xmax = xmin + max(0.1, width)  # ajuster x_max si x_min est égal à x_max
                ymax = ymin + max(0.1, height)  # ajuster y_max si y_min est égal à y_max

                # Vérification de la validité des coordonnées de la boîte englobante
                if xmax > xmin and ymax > ymin:
                    new_boxes.append([xmin, ymin, xmax, ymax])

            boxes = torch.tensor(new_boxes, dtype=torch.float32)

            targ = {}  # here is our transformed target
            targ['boxes'] = boxes
            targ['labels'] = torch.tensor([t['category_id'] for t in target], dtype=torch.int64)
            targ['image_id'] = torch.tensor([t['image_id'] for t in target])
            targ['area'] = (boxes[:, 3] - boxes[:, 1]) * (boxes[:, 2] - boxes[:, 0])  # we have a different area
            targ['iscrowd'] = torch.tensor([t['iscrowd'] for t in target], dtype=torch.int64)
            return image.div(255), targ  # scale images

    def __len__(self):
        return len(self.ids)

# %% [code]
dataset_path = "/kaggle/input/fish-detection-faster-r-cnn/fish detection"

# %% [code]
#load classes
coco = COCO(os.path.join(dataset_path, "train", "_annotations.coco.json"))
categories = coco.cats
n_classes = len(categories.keys())
categories

# %% [code]
classes = [i[1]['name'] for i in categories.items()]
classes

# %% [code]
train_dataset = FishDetection(root=dataset_path, transforms=get_transforms(True))

# %% [code]
# Créer une figure avec une grille 2x2
fig, axs = plt.subplots(2, 2, figsize=(10, 10))

# Obtenir les 4 échantillons
samples = [train_dataset[i] for i in range(4)]

# Parcourir les échantillons et les afficher dans la grille
for i in range(2):
    for j in range(2):
        sample = samples[i*2 + j]
        img_int = torch.tensor(sample[0] * 255, dtype=torch.uint8)
        img_with_boxes = draw_bounding_boxes(
            img_int, sample[1]['boxes'], [classes[i] for i in sample[1]['labels']], width=4
        ).permute(1, 2, 0)

        # Afficher l'image dans la sous-figure correspondante
        axs[i, j].imshow(img_with_boxes)
        axs[i, j].set_title(f'Sample {i*2 + j}')  # Titre de l'image
        axs[i, j].axis('off')  # Désactiver les axes

# Afficher la figure
plt.tight_layout()
plt.show()

# %% [code]
len(train_dataset)

# %% [code]
# lets load the faster rcnn model
model = models.detection.fasterrcnn_mobilenet_v3_large_fpn(pretrained=True)
in_features = model.roi_heads.box_predictor.cls_score.in_features # we need to change the head
model.roi_heads.box_predictor = models.detection.faster_rcnn.FastRCNNPredictor(in_features, n_classes)

# %% [code]
def collate_fn(batch):
    return tuple(zip(*batch))

# %% [code]
train_loader = DataLoader(train_dataset, batch_size=4, shuffle=False, num_workers=4, collate_fn=collate_fn)

# %% [code]
images,targets = next(iter(train_loader))
images = list(image for image in images)
targets = [{k:v for k, v in t.items()} for t in targets]
output = model(images, targets) # just make sure this runs without error

# %% [code]
device = torch.device("cuda") # use GPU to train

# %% [code]
model = model.to(device)

# %% [code]
# Now, and optimizer
params = [p for p in model.parameters() if p.requires_grad]
optimizer = torch.optim.SGD(params, lr=0.01, momentum=0.9, nesterov=True, weight_decay=1e-4)
# lr_scheduler = torch.optim.lr_scheduler.MultiStepLR(optimizer, milestones=[16, 22], gamma=0.1) # lr scheduler

# %% [code]
import sys

# %% [code]
def train_one_epoch(model, optimizer, loader, device, epoch):
    model.to(device)
    model.train()
    
    all_losses = []
    all_losses_dict = []
    
    for images, targets in tqdm(loader):
        images = list(image.to(device) for image in images)
        targets = [{k: v.to(device) for k, v in t.items()} for t in targets]  # Convertir les cibles en tensors et les envoyer au GPU
        
        optimizer.zero_grad()
        
        # Faire une prédiction
        loss_dict = model(images, targets)  # Le modèle calcule la perte automatiquement si nous passons les cibles
        
        # Calculer la perte totale
        losses = sum(loss for loss in loss_dict.values())
        
        # Rétropropagation et mise à jour des poids
        losses.backward()
        optimizer.step()
        
        # Enregistrer les pertes
        loss_dict_append = {k: v.item() for k, v in loss_dict.items()}
        all_losses_dict.append(loss_dict_append)
        all_losses.append(losses.item())
        
        if not math.isfinite(losses.item()):
            print(f"Loss is {losses.item()}, stopping training")
            print(loss_dict)
            sys.exit(1)
    
    # Afficher les statistiques d'entraînement
    all_losses_dict = pd.DataFrame(all_losses_dict)
    print("Epoch {}, lr: {:.6f}, loss: {:.6f}, loss_classifier: {:.6f}, loss_box: {:.6f}, loss_rpn_box: {:.6f}, loss_object: {:.6f}".format(
        epoch, optimizer.param_groups[0]['lr'], np.mean(all_losses),
        all_losses_dict['loss_classifier'].mean(),
        all_losses_dict['loss_box_reg'].mean(),
        all_losses_dict['loss_rpn_box_reg'].mean(),
        all_losses_dict['loss_objectness'].mean()
    ))

# %% [code]
num_epochs=50

for epoch in range(num_epochs):
    train_one_epoch(model, optimizer, train_loader, device, epoch)
#     lr_scheduler.step()

# %% [code]
# we will watch first epoich to ensure no errrors
# while it is training, lets write code to see the models predictions. lets try again
model.eval()
torch.cuda.empty_cache()

# %% [code]
test_dataset = FishDetection(root=dataset_path, split="test", transforms=get_transforms(False))

# %% [code]
img, _ = test_dataset[5]
img_int = torch.tensor(img*255, dtype=torch.uint8)
with torch.no_grad():
    prediction = model([img.to(device)])
    pred = prediction[0]

# %% [code]
fig, axes = plt.subplots(2, 2, figsize=(14, 10))

# Loop through the subplots and plot the images with bounding boxes
for i, ax in enumerate(axes.flat):
    # Get the sample from the dataset
    sample = train_dataset[i]  # Assuming train_dataset contains the images and their corresponding annotations
    
    # Convert the image tensor to a numpy array
    img_int = torch.tensor(sample[0] * 255, dtype=torch.uint8)
    
    # Perform prediction (replace this with your actual prediction code)
    # Assuming pred contains the predicted bounding boxes, labels, and scores
    pred_boxes = pred['boxes'][pred['scores'] > 0.8]
    pred_labels = [classes[i] for i in pred['labels'][pred['scores'] > 0.8].tolist()]
    
    # Draw bounding boxes on the image
    img_with_boxes = draw_bounding_boxes(img_int, pred_boxes, pred_labels, width=4).permute(1, 2, 0)
    
    # Plot the image with bounding boxes in the current subplot
    ax.imshow(img_with_boxes)
    ax.axis('off')  # Turn off axis for better visualization

plt.tight_layout()  # Adjust the layout for better spacing between subplots
plt.show()  # Show the plot

# %% [code]
from sklearn.metrics import precision_score, recall_score, confusion_matrix
# Mettez votre modèle en mode évaluation
model.eval()

# Liste pour stocker les prédictions et les vraies étiquettes
all_predictions = []
all_targets = []

# Boucle sur l'ensemble de test pour obtenir les prédictions et les étiquettes
with torch.no_grad():
    for i in range(len(test_dataset)):
        img, target = test_dataset[i]
        prediction = model([img.to(device)])

        # Vérifiez si des prédictions ont été faites
        if 'labels' in prediction[0] and len(prediction[0]['labels']) > 0:
            # Convertir les boîtes prédites en classes
            pred_labels = [classes[i] for i in prediction[0]['labels'].tolist()]

            all_predictions.extend(pred_labels)
            all_targets.extend([classes[i] for i in target['labels'].tolist()])

# Assurez-vous que les listes ont la même longueur
if len(all_targets) != len(all_predictions):
    print("Nombre d'échantillons incorrects. Correction en cours...")
    min_length = min(len(all_targets), len(all_predictions))
    all_targets = all_targets[:min_length]
    all_predictions = all_predictions[:min_length]

# Calculer la précision et le rappel
precision = precision_score(all_targets, all_predictions, average='macro')
recall = recall_score(all_targets, all_predictions, average='macro')

# Calculer la matrice de confusion
confusion = confusion_matrix(all_targets, all_predictions, labels=classes)

# Afficher les résultats
print("Précision : {:.2f}".format(precision))
print("Rappel : {:.2f}".format(recall))
print("Matrice de Confusion :")
print(confusion)

# %% [code]
from sklearn.preprocessing import MultiLabelBinarizer
from sklearn.metrics import average_precision_score

# Convertir les étiquettes en format de liste de listes
mlb = MultiLabelBinarizer(classes=classes)
binarized_targets = mlb.fit_transform([[label] for label in all_targets])
binarized_predictions = mlb.transform([[label] for label in all_predictions])

# Calculer la précision moyenne
average_precision = average_precision_score(binarized_targets, binarized_predictions)

# Afficher les résultats
print("mAP : {:.2f}".format(average_precision))

# %% [code]
pip install seaborn

# %% [code]
from sklearn.metrics import classification_report, confusion_matrix
import matplotlib.pyplot as plt
import seaborn as sns  # Importez seaborn ici


# ...

# Calculer la matrice de confusion
confusion = confusion_matrix(all_targets, all_predictions, labels=classes)

# Afficher la matrice de confusion sous forme de heatmap
plt.figure(figsize=(len(classes), len(classes)))
sns.heatmap(confusion, annot=True, fmt="d", cmap="Blues", xticklabels=classes, yticklabels=classes)
plt.xlabel('Prédictions')
plt.ylabel('Vraies étiquettes')
plt.title('Matrice de Confusion')
plt.show()

# Afficher le rapport de classification (precision, recall, f1-score, support) pour chaque classe
print(classification_report(all_targets, all_predictions, labels=classes))
